# Supplementary material for: Deep Learning Insights into the Dynamic Effects of Photodynamic Therapy on Cancer Cells
Source: Pharmaceutics. 2024 May 16;16(5):673. doi: 10.3390/pharmaceutics16050673 (PMC11125085; doi:10.3390/pharmaceutics16050673)
Supplement: Supplementary file 1 [file pharmaceutics-16-00673-s001.zip]

Archive with 1 entries (1 files):
- pharmaceutics-2968244-supplementary.pdf
